# Supplementary material for: Enhanced Photocatalytic Degradation of Ternary Dyes by Copper Sulfide Nanoparticles
Source: Nanomaterials (Basel). 2021 Aug 4;11(8):2000. doi: 10.3390/nano11082000 (PMC8398049; doi:10.3390/nano11082000)
Supplement: Supplementary file 1 [file nanomaterials-11-02000-s001.zip]

Archive with 1 entries (1 files):
- nanomaterials-1320320-supplementary.pdf
